# Supplementary material for: Schistosoma mansoni Adult Worm Protective and Diagnostic Proteins in n-Butanol Extracts Revealed by Proteomic Analysis
Source: Pathogens. 2021 Dec 24;11(1):22. doi: 10.3390/pathogens11010022 (PMC8777762; doi:10.3390/pathogens11010022)
Supplement: Supplementary file 1 [file pathogens-11-00022-s001.zip]

Archive with 4 entries (3 files):
- pathogens-1477694 revised final supplementary/
- pathogens-1477694 revised final supplementary/TABLE S1.pdf
- pathogens-1477694 revised final supplementary/TABLE S2.pdf
- pathogens-1477694 revised final supplementary/TABLE S3.pdf
